# Supplementary material for: Next-Generation Biomaterials for Wound Healing: Development and Evaluation of Collagen Scaffolds Functionalized with a Heparan Sulfate Mimic and Fibroblast Growth Factor 2
Source: J Funct Biomater. 2025 Feb 7;16(2):51. doi: 10.3390/jfb16020051 (PMC11856099; doi:10.3390/jfb16020051)
Supplement: Supplementary file 1 [file jfb-16-00051-s001.zip]

Archive with 1 entries (1 files):
- jfb-3411519-supplementary.pdf
